# Supplementary material for: Deciphering the Interrelationship of arnT Involved in Lipid-A Alteration with the Virulence of Salmonella Typhimurium
Source: Int J Mol Sci. 2024 Feb 27;25(5):2760. doi: 10.3390/ijms25052760 (PMC10931828; doi:10.3390/ijms25052760)
Supplement: Supplementary file 1 [file ijms-25-02760-s001.zip]

Archive with 1 entries (1 files):
- ijms-2821801-supplementary.pdf
